# Supplementary material for: SCP4ssd: A Serverless Platform for Nucleotide Sequence Synthesis Difficulty Prediction Using an AutoML Model
Source: Genes (Basel). 2023 Feb 28;14(3):605. doi: 10.3390/genes14030605 (PMC10048150; doi:10.3390/genes14030605)
Supplement: Supplementary file 1 [file genes-14-00605-s001.zip]

Archive with 11 entries (11 files):
- FigureS1.png
- FigureS2.png
- FigureS3.png
- FigureS4.png
- FigureS5.png
- Supplementary Notes.docx
- Table S1. 426 Feature descriptions.xlsx
- Table S2. Experiments of feature reduction.xlsx
- Table S3. Comparison of SSC and our method.xlsx
- Table S4. Components of the final ensemble model.xlsx
- Table S5. 10 selected genes for experimental verification.xlsx
