# Supplementary material for: SCP4ssd: A Serverless Platform for Nucleotide Sequence Synthesis Difficulty Prediction Using an AutoML Model
Source: Genes (Basel). 2023 Feb 28;14(3):605. doi: 10.3390/genes14030605 (PMC10048150; doi:10.3390/genes14030605)
Supplement: Supplementary file 1 [file genes-14-00605-s001.zip › Table S1. 426 Feature descriptions.xlsx]

## Sheet: Sheet1
Feature Group	Feature	Description
Composition	local_NAC_mean_A_per_5bp	average content of local A base within 5 bp
	local_NAC_mean_T_per_5bp	average content of local A base within 10 bp
	local_NAC_mean_C_per_5bp	average content of local A base within 15 bp
	local_NAC_mean_G_per_5bp	average content of local A base within 25 bp
	local_NAC_mean_A_per_10bp	average content of local A base within 30 bp
	local_NAC_mean_T_per_10bp	average content of local A base within 50 bp
	local_NAC_mean_C_per_10bp	average content of local A base within 75 bp
	local_NAC_mean_G_per_10bp	average content of local T base within 5 bp
	local_NAC_mean_A_per_15bp	average content of local T base within 10 bp
	local_NAC_mean_T_per_15bp	average content of local T base within 15 bp
	local_NAC_mean_C_per_15bp	average content of local T base within 25 bp
	local_NAC_mean_G_per_15bp	average content of local T base within 30 bp
	local_NAC_mean_A_per_25bp	average content of local T base within 50 bp
	local_NAC_mean_T_per_25bp	average content of local T base within 75 bp
	local_NAC_mean_C_per_25bp	average content of local C base within 5 bp
	local_NAC_mean_G_per_25bp	average content of local C base within 10 bp
	local_NAC_mean_A_per_30bp	average content of local C base within 15 bp
	local_NAC_mean_T_per_30bp	average content of local C base within 25 bp
	local_NAC_mean_C_per_30bp	average content of local C base within 30 bp
	local_NAC_mean_G_per_30bp	average content of local C base within 50 bp
	local_NAC_mean_A_per_50bp	average content of local C base within 75 bp
	local_NAC_mean_T_per_50bp	average content of local G base within 5 bp
	local_NAC_mean_C_per_50bp	average content of local G base within 10 bp
	local_NAC_mean_G_per_50bp	average content of local G base within 15 bp
	local_NAC_mean_A_per_75bp	average content of local G base within 25 bp
	local_NAC_mean_T_per_75bp	average content of local G base within 30 bp
	local_NAC_mean_C_per_75bp	average content of local G base within 50 bp
	local_NAC_mean_G_per_75bp	average content of local G base within 75 bp
	local_NAC_max_A_per_5bp	maximum content of local A base within 5 bp
	local_NAC_max_T_per_5bp	maximum content of local A base within 10 bp
	local_NAC_max_C_per_5bp	maximum content of local A base within 15 bp
	local_NAC_max_G_per_5bp	maximum content of local A base within 25 bp
	local_NAC_max_A_per_10bp	maximum content of local A base within 30 bp
	local_NAC_max_T_per_10bp	maximum content of local A base within 50 bp
	local_NAC_max_C_per_10bp	maximum content of local A base within 70 bp
	local_NAC_max_G_per_10bp	maximum content of local T base within 5 bp
	local_NAC_max_A_per_15bp	maximum content of local T base within 10 bp
	local_NAC_max_T_per_15bp	maximum content of local T base within 15 bp
	local_NAC_max_C_per_15bp	maximum content of local T base within 25 bp
	local_NAC_max_G_per_15bp	maximum content of local T base within 30 bp
	local_NAC_max_A_per_25bp	maximum content of local T base within 50 bp
	local_NAC_max_T_per_25bp	maximum content of local T base within 70 bp
	local_NAC_max_C_per_25bp	maximum content of local C base within 5 bp
	local_NAC_max_G_per_25bp	maximum content of local C base within 10 bp
	local_NAC_max_A_per_30bp	maximum content of local C base within 15 bp
	local_NAC_max_T_per_30bp	maximum content of local C base within 25 bp
	local_NAC_max_C_per_30bp	maximum content of local C base within 30 bp
	local_NAC_max_G_per_30bp	maximum content of local C base within 50 bp
	local_NAC_max_A_per_50bp	maximum content of local C base within 70 bp
	local_NAC_max_T_per_50bp	maximum content of local G base within 5 bp
	local_NAC_max_C_per_50bp	maximum content of local G base within 10 bp
	local_NAC_max_G_per_50bp	maximum content of local G base within 15 bp
	local_NAC_max_A_per_70bp	maximum content of local G base within 25 bp
	local_NAC_max_T_per_70bp	maximum content of local G base within 30 bp
	local_NAC_max_C_per_70bp	maximum content of local G base within 50 bp
	local_NAC_max_G_per_70bp	maximum content of local G base within 70 bp
	local_NAC_min_A_per_5bp	minimum content of local A base within 5 bp
	local_NAC_min_T_per_5bp	minimum content of local A base within 10 bp
	local_NAC_min_C_per_5bp	minimum content of local A base within 15 bp
	local_NAC_min_G_per_5bp	minimum content of local A base within 25 bp
	local_NAC_min_A_per_10bp	minimum content of local A base within 30 bp
	local_NAC_min_T_per_10bp	minimum content of local A base within 50 bp
	local_NAC_min_C_per_10bp	minimum content of local A base within 70 bp
	local_NAC_min_G_per_10bp	minimum content of local T base within 5 bp
	local_NAC_min_A_per_15bp	minimum content of local T base within 10 bp
	local_NAC_min_T_per_15bp	minimum content of local T base within 15 bp
	local_NAC_min_C_per_15bp	minimum content of local T base within 25 bp
	local_NAC_min_G_per_15bp	minimum content of local T base within 30 bp
	local_NAC_min_A_per_25bp	minimum content of local T base within 50 bp
	local_NAC_min_T_per_25bp	minimum content of local T base within 70 bp
	local_NAC_min_C_per_25bp	minimum content of local C base within 5 bp
	local_NAC_min_G_per_25bp	minimum content of local C base within 10 bp
	local_NAC_min_A_per_30bp	minimum content of local C base within 15 bp
	local_NAC_min_T_per_30bp	minimum content of local C base within 25 bp
	local_NAC_min_C_per_30bp	minimum content of local C base within 30 bp
	local_NAC_min_G_per_30bp	minimum content of local C base within 50 bp
	local_NAC_min_A_per_50bp	minimum content of local C base within 70 bp
	local_NAC_min_T_per_50bp	minimum content of local G base within 5 bp
	local_NAC_min_C_per_50bp	minimum content of local G base within 10 bp
	local_NAC_min_G_per_50bp	minimum content of local G base within 15 bp
	local_NAC_min_A_per_70bp	minimum content of local G base within 25 bp
	local_NAC_min_T_per_70bp	minimum content of local G base within 30 bp
	local_NAC_min_C_per_70bp	minimum content of local G base within 50 bp
	local_NAC_min_G_per_70bp	minimum content of local G base within 70 bp
Accumulated nucleotide frequency	ANF_sum	accumulated nucleotide frequency (ANF)
	ANF_mean	average accumulated nucleotide frequency
	local_ANF_mean_per_5bp	average value of local ANF base within 5 bp
	local_ANF_mean_per_10bp	average value of local ANF base within 10 bp
	local_ANF_mean_per_15bp	average value of local ANF base within 15 bp
	local_ANF_mean_per_20bp	average value of local ANF base within 20 bp
	local_ANF_mean_per_25bp	average value of local ANF base within 25 bp
	local_ANF_mean_per_30bp	average value of local ANF base within 30 bp
	local_ANF_mean_per_40bp	average value of local ANF base within 40 bp
	local_ANF_mean_per_50bp	average value of local ANF base within 50 bp
	local_ANF_mean_per_60bp	average value of local ANF base within 60 bp
	local_ANF_mean_per_70bp	average value of local ANF base within 70 bp
	local_ANF_sum_per_5bp	sum value of local ANF base within 5 bp
	local_ANF_sum_per_10bp	sum value of local ANF base within 10 bp
	local_ANF_sum_per_15bp	sum value of local ANF base within 15 bp
	local_ANF_sum_per_20bp	sum value of local ANF base within 20 bp
	local_ANF_sum_per_25bp	sum value of local ANF base within 25 bp
	local_ANF_sum_per_30bp	sum value of local ANF base within 30 bp
	local_ANF_sum_per_40bp	sum value of local ANF base within 40 bp
	local_ANF_sum_per_50bp	sum value of local ANF base within 50 bp
	local_ANF_sum_per_60bp	sum value of local ANF base within 60 bp
	local_ANF_sum_per_70bp	sum value of local ANF base within 70 bp
Electron-ion interaction pseudopotentials	local_EIIP_threshold_per_3bp_131	sum value of local ANF base within 3 bp
	local_EIIP_threshold_per_3bp_13	sum value of local ANF base within 5 bp
	local_EIIP_threshold_per_3bp_129	sum value of local ANF base within 10 bp
	local_EIIP_threshold_per_3bp_127	sum value of local ANF base within 15 bp
	local_EIIP_threshold_per_5bp_131	sum value of local ANF base within 20 bp
	local_EIIP_threshold_per_5bp_13	sum value of local ANF base within 25 bp
	local_EIIP_threshold_per_5bp_129	sum value of local ANF base within 35 bp
	local_EIIP_threshold_per_5bp_127	sum value of local ANF base within 50 bp
	local_EIIP_threshold_per_10bp_131	sum value of local ANF base within 60 bp
	local_EIIP_threshold_per_10bp_13	sum value of local ANF base within 70 bp
	local_EIIP_threshold_per_10bp_129	sum value of local ANF base within 3 bp
	local_EIIP_threshold_per_10bp_127	sum value of local ANF base within 5 bp
	local_EIIP_threshold_per_15bp_131	sum value of local ANF base within 10 bp
	local_EIIP_threshold_per_15bp_13	sum value of local ANF base within 15 bp
	local_EIIP_threshold_per_15bp_129	sum value of local ANF base within 20 bp
	local_EIIP_threshold_per_15bp_127	sum value of local ANF base within 25 bp
	local_EIIP_threshold_per_20bp_131	sum value of local ANF base within 35 bp
	local_EIIP_threshold_per_20bp_13	sum value of local ANF base within 50 bp
	local_EIIP_threshold_per_20bp_129	sum value of local ANF base within 60 bp
	local_EIIP_threshold_per_20bp_127	sum value of local ANF base within 70 bp
	local_EIIP_threshold_per_25bp_131	sum value of local ANF base within 3 bp
	local_EIIP_threshold_per_25bp_13	sum value of local ANF base within 5 bp
	local_EIIP_threshold_per_25bp_129	sum value of local ANF base within 10 bp
	local_EIIP_threshold_per_25bp_127	sum value of local ANF base within 15 bp
	local_EIIP_threshold_per_35bp_131	sum value of local ANF base within 20 bp
	local_EIIP_threshold_per_35bp_13	sum value of local ANF base within 25 bp
	local_EIIP_threshold_per_35bp_129	sum value of local ANF base within 35 bp
	local_EIIP_threshold_per_35bp_127	sum value of local ANF base within 50 bp
	local_EIIP_threshold_per_50bp_131	sum value of local ANF base within 60 bp
	local_EIIP_threshold_per_50bp_13	sum value of local ANF base within 70 bp
	local_EIIP_threshold_per_50bp_129	sum value of local ANF base within 3 bp
	local_EIIP_threshold_per_50bp_127	sum value of local ANF base within 5 bp
	local_EIIP_threshold_per_60bp_131	sum value of local ANF base within 10 bp
	local_EIIP_threshold_per_60bp_13	sum value of local ANF base within 15 bp
	local_EIIP_threshold_per_60bp_129	sum value of local ANF base within 20 bp
	local_EIIP_threshold_per_60bp_127	sum value of local ANF base within 25 bp
	local_EIIP_threshold_per_70bp_131	sum value of local ANF base within 35 bp
	local_EIIP_threshold_per_70bp_13	sum value of local ANF base within 50 bp
	local_EIIP_threshold_per_70bp_129	sum value of local ANF base within 60 bp
	local_EIIP_threshold_per_70bp_127	sum value of local ANF base within 70 bp
k-mer	sum_2mer	sum value of 2mer
	mean_2mer	mean value of 2mer
	max_2mer	max value of 2mer
	min_2mer	minimum value of 2mer
	count_1fold_2mer	number of motifs 1 times higher than the average number of 2mers
	count_2fold_2mer	number of motifs 2 times higher than the average number of 2mers
	count_3fold_2mer	number of motifs 3 times higher than the average number of 2mers
	count_4fold_2mer	number of motifs 4 times higher than the average number of 2mers
	count_5fold_2mer	number of motifs 5 times higher than the average number of 2mers
	count_6fold_2mer	number of motifs 6 times higher than the average number of 2mers
	count_7fold_2mer	number of motifs 7 times higher than the average number of 2mers
	count_8fold_2mer	number of motifs 8 times higher than the average number of 2mers
	count_9fold_2mer	number of motifs 9 times higher than the average number of 2mers
	rich_2mer	number of motifs great than count_5fold_2mer
	sum_3mer	sum value of 3mer
	mean_3mer	mean value of 3mer
	max_3mer	max value of 3mer
	min_3mer	minimum value of 3mer
	count_1fold_3mer	number of motifs 1 times higher than the average number of 3mers
	count_2fold_3mer	number of motifs 2 times higher than the average number of 3mers
	count_3fold_3mer	number of motifs 3 times higher than the average number of 3mers
	count_4fold_3mer	number of motifs 4 times higher than the average number of 3mers
	count_5fold_3mer	number of motifs 5 times higher than the average number of 3mers
	count_6fold_3mer	number of motifs 6 times higher than the average number of 3mers
	count_7fold_3mer	number of motifs 7 times higher than the average number of 3mers
	count_8fold_3mer	number of motifs 8 times higher than the average number of 3mers
	count_9fold_3mer	number of motifs 9 times higher than the average number of 3mers
	rich_3mer	number of motifs great than count_5fold_3mer
	sum_4mer	sum value of 4mer
	mean_4mer	mean value of 4mer
	max_4mer	max value of 4mer
	min_4mer	minimum value of 4mer
	count_1fold_4mer	number of motifs 1 times higher than the average number of 4mers
	count_2fold_4mer	number of motifs 2 times higher than the average number of 4mers
	count_3fold_4mer	number of motifs 3 times higher than the average number of 4mers
	count_4fold_4mer	number of motifs 4 times higher than the average number of 4mers
	count_5fold_4mer	number of motifs 5 times higher than the average number of 4mers
	count_6fold_4mer	number of motifs 6 times higher than the average number of 4mers
	count_7fold_4mer	number of motifs 7 times higher than the average number of 4mers
	count_8fold_4mer	number of motifs 8 times higher than the average number of 4mers
	count_9fold_4mer	number of motifs 9 times higher than the average number of 4mers
	rich_4mer	number of motifs great than count_5fold_4mer
	sum_5mer	sum value of 5mer
	mean_5mer	mean value of 5mer
	max_5mer	max value of 5mer
	min_5mer	minimum value of 5mer
	count_1fold_5mer	number of motifs 1 times higher than the average number of 5mers
	count_2fold_5mer	number of motifs 2 times higher than the average number of 5mers
	count_3fold_5mer	number of motifs 3 times higher than the average number of 5mers
	count_4fold_5mer	number of motifs 4 times higher than the average number of 5mers
	count_5fold_5mer	number of motifs 5 times higher than the average number of 5mers
	count_6fold_5mer	number of motifs 6 times higher than the average number of 5mers
	count_7fold_5mer	number of motifs 7 times higher than the average number of 5mers
	count_8fold_5mer	number of motifs 8 times higher than the average number of 5mers
	count_9fold_5mer	number of motifs 9 times higher than the average number of 5mers
	rich_5mer	number of motifs great than count_5fold_5mer
	sum_6mer	sum value of 6mer
	mean_6mer	mean value of 6mer
	max_6mer	max value of 6mer
	min_6mer	minimum value of 6mer
	count_1fold_6mer	number of motifs 1 times higher than the average number of 6mers
	count_2fold_6mer	number of motifs 2 times higher than the average number of 6mers
	count_3fold_6mer	number of motifs 3 times higher than the average number of 6mers
	count_4fold_6mer	number of motifs 4 times higher than the average number of 6mers
	count_5fold_6mer	number of motifs 5 times higher than the average number of 6mers
	count_6fold_6mer	number of motifs 6 times higher than the average number of 6mers
	count_7fold_6mer	number of motifs 7 times higher than the average number of 6mers
	count_8fold_6mer	number of motifs 8 times higher than the average number of 6mers
	count_9fold_6mer	number of motifs 9 times higher than the average number of 6mers
	rich_6mer	number of motifs great than count_5fold_6mer
	sum_7mer	sum value of 7mer
	mean_7mer	mean value of 7mer
	max_7mer	max value of 7mer
	min_7mer	minimum value of 7mer
	count_1fold_7mer	number of motifs 1 times higher than the average number of 7mers
	count_2fold_7mer	number of motifs 2 times higher than the average number of 7mers
	count_3fold_7mer	number of motifs 3 times higher than the average number of 7mers
	count_4fold_7mer	number of motifs 4 times higher than the average number of 7mers
	count_5fold_7mer	number of motifs 5 times higher than the average number of 7mers
	count_6fold_7mer	number of motifs 6 times higher than the average number of 7mers
	count_7fold_7mer	number of motifs 7 times higher than the average number of 7mers
	count_8fold_7mer	number of motifs 8 times higher than the average number of 7mers
	count_9fold_7mer	number of motifs 9 times higher than the average number of 7mers
	rich_7mer	number of motifs great than count_5fold_7mer
	sum_8mer	sum value of 8mer
	mean_8mer	mean value of 8mer
	max_8mer	max value of 8mer
	min_8mer	minimum value of 8mer
	count_1fold_8mer	number of motifs 1 times higher than the average number of 8mers
	count_2fold_8mer	number of motifs 2 times higher than the average number of 8mers
	count_3fold_8mer	number of motifs 3 times higher than the average number of 8mers
	count_4fold_8mer	number of motifs 4 times higher than the average number of 8mers
	count_5fold_8mer	number of motifs 5 times higher than the average number of 8mers
	count_6fold_8mer	number of motifs 6 times higher than the average number of 8mers
	count_7fold_8mer	number of motifs 7 times higher than the average number of 8mers
	count_8fold_8mer	number of motifs 8 times higher than the average number of 8mers
	count_9fold_8mer	number of motifs 9 times higher than the average number of 8mers
	rich_8mer	number of motifs great than count_5fold_8mer
	sum_9mer	sum value of 9mer
	mean_9mer	mean value of 9mer
	max_9mer	max value of 9mer
	min_9mer	minimum value of 9mer
	count_1fold_9mer	number of motifs 1 times higher than the average number of 9mers
	count_2fold_9mer	number of motifs 2 times higher than the average number of 9mers
	count_3fold_9mer	number of motifs 3 times higher than the average number of 9mers
	count_4fold_9mer	number of motifs 4 times higher than the average number of 9mers
	count_5fold_9mer	number of motifs 5 times higher than the average number of 9mers
	count_6fold_9mer	number of motifs 6 times higher than the average number of 9mers
	count_7fold_9mer	number of motifs 7 times higher than the average number of 9mers
	count_8fold_9mer	number of motifs 8 times higher than the average number of 9mers
	count_9fold_9mer	number of motifs 9 times higher than the average number of 9mers
	rich_9mer	number of motifs great than count_5fold_9mer
Repeats	freq_repeat	Number of copies of most abundant repeat in construct
	repeat_9_metric	Scaled count of repeated 9-mers divided by length of construct
	high_local_density_1	Count of 70 bp windows where 90% of nucleotides participate in a repeat pair
	high_local_density_2	Count of 500 bp windows where 60% of nucleotides participate in a repeat pair
	high_specific_density	Count of repeats where 40% of total sequence is a specific repeat
	high_total_density	Flag if 69% of nucleotides in the total sequence are participating in any repeat pair
	Longest Repeat	Length of longest maximal repeat
	repeat_10	Count of maximal repeats less than or equal to 10 bp
	repeat_15	Count of maximal repeats between 11 and 15 bp
	repeat_20	Count of maximal repeats between 16 and 20 bp
	repeat_25	Count of maximal repeats between 21 and 25 bp
	repeat_40	Count of maximal repeats between 26 and 40 bp
	repeat_large	Count of maximal repeats greater than 40 bp
	Tandem	Count of repeats 5 or greater separated by 5 or fewer bp
	Terminal repeats	Count of repeats longer than 10 bp in the 5’ or 3’ 60 bp
GC Content	GC_long_h	Count of 100 bp windows with GC >70%
	GC_long_l	Count of 100 bp windows with GC <30%
	GC_short_h	Count of 20 bp windows with GC >80%
	GC_short_l	Count of 20 bp windows with GC <20%
	GC_term_h	Count of 20 bp windows within 5’ or 3’ 50 bp where GC >70%
	GC_term_l	Count of 20 bp windows within 5’ or 3’ 50 bp where GC <30%
	dGC	Count of 100 bp windows where the GC content of an pair of 20bp subwindows changes by ≥50%
	Total GC	Total GC content of the construct
Misc	poly_runs	Count of poly N runs
	pattern_runs	Count of poly NN or NNN runs
	g_quad_motifs	Count of tandem repeated poly Gs that might result in a g quadruplex
	i-motifs	Count of tandem repeated poly Cs that might result in an i -motif
	hTelo	Count of motifs in the form of ' CCCTAACCCTAACCCTAACCCT '
	c_myc	Count of motifs in the form of ' CCCCACCTTCCCCACCCTCCCCACCCTCCCC '
	bcl_2	Count of motifs in the form of 'CAGCCCCGCTCCCGCCCCCTTCCTCCCGCGCCCGCCCCT '
	Rb	Count of motifs in the form of 'GCCGCCCAAAACCCCCCG'
	RET	Count of motifs in the form of 'CCGCCCCCGCCCCGCCCCGCCCCTA'
	VEGF_A	Count of motifs in the form of 'GACCCCGCCCCCGGCCCGCCCCGG'
	c_ki_ras	Count of motifs in the form of 'GCTCCCTCCCTCCCTCCTTCCCTCCCTCCC'
	c_kit	Count of motifs in the form of 'CCCTCCTCCCAGCGCCCACCCT'
	PDGF_A	Count of motifs in the form of 'CCGCGCCCCTCCCCCGCCCCCGCCCCCGCCCCCCCCCCCCC'
	c_myb	Count of motifs in the form of 'TCCTCCTCCTCCTTCTCCTCCTCCTCCGTGTCCTCCTCCTCC'
	hTERT	Count of motifs in the form of 'CCCCGCCCCGTCCCGACCCCTCCCGGGTCCCCGGCCCAGCCCCCACCGGGCCCTCCCAGCCCCTCCCC'
	HIF_1a	Count of motifs in the form of 'CGCGCTCCCGCCCCCTCTCCCCTCCCCGCGCGCCCGAGCGCGCCTCCGCCCTTGCCCGCCCCCTG'
	c_jun	Count of motifs in the form of 'TAACCCCCTCCCCCTCCCCCCTTTAAT'
	ILPR	Count of motifs in the form of 'TGTCCCCACACCCCTGTCCCCACACCCCTGT'
	n_MYC	Count of motifs in the form of 'ACCCCCTGCATCTGCATGCCCCCTCCCACCCCCT'
	CpG island	Count of CpG islands
Tm	Tm_high	Count of 20 bp windows with Tm ≥ 70˚C
	Tm_low	Count of 20 bp windows with Tm ≤ 40˚C
	dTm	Count of 100 bp windows where the Tm of any pair of 20bp subwindows changes by ≥ 30
Secondary structures	long_hairpins	Count of hairpins with a stem length of 20 bp or greater
	Longest hairpin	Length of longest predicted hairpins
	Palindromes	Count of direct palindromes in construct
	richest hairpin	The highest GC content of hairpins with high GCs
	Strong hairpins	Count of hairpins with GC content above 80%
	Terminal hairpins	Count of hairpins found in the 5’ or 3’ 60 bp
	wide_hairpins	Secondary structures that sequester 17 contiguous bp of DNA within 100 bp
Size	Construct size	Length in bp of the construct of interest
Restriction sites	NlaIII	Count of restriction sites in the form of 'CATG'
	ApaI	Count of restriction sites in the form of 'GGGCCC'
	MseI	Count of restriction sites in the form of 'TTAA'
	BfaI	Count of restriction sites in the form of 'CTAG'
	AatI	Count of restriction sites in the form of 'AGGCCT'
	AatII	Count of restriction sites in the form of GACGTC''
	Acc16I	Count of restriction sites in the form of 'TGCGCA'
	AccII	Count of restriction sites in the form of 'CGCG'
	AccIII	Count of restriction sites in the form of 'TCCGGA'
	AclI	Count of restriction sites in the form of 'AACGTT'
	AcvI	Count of restriction sites in the form of 'CACGTG'
	AfaI	Count of restriction sites in the form of 'GTAC'
	AfeI	Count of restriction sites in the form of 'AGCGCT'
	AflII	Count of restriction sites in the form of 'CTTAAG'
	AgeI	Count of restriction sites in the form of 'ACCGGT'
	AhlI	Count of restriction sites in the form of 'ACTAGT'
	Alw441	Count of restriction sites in the form of 'GTGCAC'
	AluI	Count of restriction sites in the form of 'AGCT'
	Aor51HI	Count of restriction sites in the form of 'AGCGCT'
	ApaLI	Count of restriction sites in the form of 'GTGCAC'
	AscI	Count of restriction sites in the form of 'GGCGCGCC'
	AseI	Count of restriction sites in the form of 'ATTAAT'
	Asp718I	Count of restriction sites in the form of 'GGTACC'
	AsuII	Count of restriction sites in the form of 'TTCGAA'
	AvaI	Count of restriction sites in the form of 'C[CT]CG[AG]G'
	AviII	Count of restriction sites in the form of 'TGCGCA'
	AvrII	Count of restriction sites in the form of 'CCTAGG'
	BalI	Count of restriction sites in the form of 'TGGCCA'
	BamHI	Count of restriction sites in the form of 'GGATCC'
	BanIII	Count of restriction sites in the form of 'ATCGAT'
	BbeI	Count of restriction sites in the form of 'GGCGCC'
	BbrPI	Count of restriction sites in the form of 'CACGTG'
	BbuI	Count of restriction sites in the form of 'GCATGC'
	BcuI	Count of restriction sites in the form of 'ACTAGT'
	BclI	Count of restriction sites in the form of 'TGATCA'
	BfrI	Count of restriction sites in the form of 'CTTAAG'
	BfrBI	Count of restriction sites in the form of 'ATGCAT'
	BglII	Count of restriction sites in the form of 'AGATCT'
	BlnI	Count of restriction sites in the form of 'CCTAGG'
	BseCI	Count of restriction sites in the form of 'ATCGAT'
	BsePI	Count of restriction sites in the form of 'GCGCGC'
	BseX3I	Count of restriction sites in the form of 'CGGCCG'
	BshTI	Count of restriction sites in the form of 'ACCGGT'
	Bsp1407I	Count of restriction sites in the form of 'TGTACA'
	Bsp19I	Count of restriction sites in the form of 'CCATGG'
	BspDI	Count of restriction sites in the form of 'ATCGAT'
	BspEI	Count of restriction sites in the form of 'TCCGGA'
	BsrGI	Count of restriction sites in the form of 'TGTACA'
	BssHII	Count of restriction sites in the form of 'GCGCGC'
	BstUI	Count of restriction sites in the form of 'CGCG'
	ClaI	Count of restriction sites in the form of 'ATCGAT'
	DpnII	Count of restriction sites in the form of 'GATC'
	DraI	Count of restriction sites in the form of 'TTTAAA'
	EagI	Count of restriction sites in the form of 'CGGCCG'
	EcoRI	Count of restriction sites in the form of 'GAATTC'
	EcoRV	Count of restriction sites in the form of 'GATATC'
	EgeI	Count of restriction sites in the form of 'GGCGCC'
	FseI	Count of restriction sites in the form of 'GGCCGGCC'
	FspI	Count of restriction sites in the form of 'TGCGCA'
	HaeIII	Count of restriction sites in the form of 'GGCC'
	HincII	Count of restriction sites in the form of 'GT[CT][AG]AC'
	HindIII	Count of restriction sites in the form of 'AAGCTT'
	HinfI	Count of restriction sites in the form of 'GA[ATGC]TC'
	HpaI	Count of restriction sites in the form of 'GTTAAC'
	HpaII	Count of restriction sites in the form of 'CCGG'
	KasI	Count of restriction sites in the form of 'GGCGCC'
	KpnI	Count of restriction sites in the form of 'GGTACC'
	MboI	Count of restriction sites in the form of 'GATC'
	MfeI	Count of restriction sites in the form of 'CAATTG'
	MluI	Count of restriction sites in the form of 'ACGCGT'
	MscI	Count of restriction sites in the form of 'TGGCCA'
	MspI	Count of restriction sites in the form of 'CCGG'
	NaeI	Count of restriction sites in the form of 'GCCGGC'
	NarI	Count of restriction sites in the form of 'GGCGCC'
	NcoI	Count of restriction sites in the form of 'CCATGG'
	NdeI	Count of restriction sites in the form of 'CATATG'
	NdeII	Count of restriction sites in the form of 'GATC'
	NgoMIV	Count of restriction sites in the form of 'GCCGGC'
	NheI	Count of restriction sites in the form of 'GCTAGC'
	NotI	Count of restriction sites in the form of ‘GCGGCCGC’
	NruI	Count of restriction sites in the form of 'TCGCGA'
	NsiI	Count of restriction sites in the form of 'ATGCAT'
	PacI	Count of restriction sites in the form of 'TTAATTAA'
	PciI	Count of restriction sites in the form of 'ACATGT'
	PhoI	Count of restriction sites in the form of 'GGCC'
	PmeI	Count of restriction sites in the form of 'GTTTAAAC'
	PmlI	Count of restriction sites in the form of 'CACGTG'
	PsiI	Count of restriction sites in the form of 'TTATAA'
	PstI	Count of restriction sites in the form of 'CTGCAG'
	PvuI	Count of restriction sites in the form of 'CGATCG'
	PvuII	Count of restriction sites in the form of 'CAGCTG'
	RsaI	Count of restriction sites in the form of 'GTAC'
	SacI	Count of restriction sites in the form of 'GAGCTC'
	SacII	Count of restriction sites in the form of 'CCGCGG'
	SalI	Count of restriction sites in the form of 'GTCGAC'
	SbfI	Count of restriction sites in the form of 'CCTGCAGG'
	ScaI	Count of restriction sites in the form of 'AGTACT'
	SfoI	Count of restriction sites in the form of 'GGCGCC'
	SmaI	Count of restriction sites in the form of 'CCCGGG'
	SnaBI	Count of restriction sites in the form of 'TACGTA'
	SpeI	Count of restriction sites in the form of 'ACTAGT'
	SphI	Count of restriction sites in the form of 'GCATGC'
	SspI	Count of restriction sites in the form of 'AATATT'
	SstI	Count of restriction sites in the form of 'GAGCTC'
	SstII	Count of restriction sites in the form of 'CCGCGG'
	StuI	Count of restriction sites in the form of 'AGGCCT'
	SwaI	Count of restriction sites in the form of 'ATTTAAAT'
	TaqI	Count of restriction sites in the form of 'TCGA'
	TliI	Count of restriction sites in the form of 'CTCGAG'
	VspI	Count of restriction sites in the form of 'ATTAAT'
	XbaI	Count of restriction sites in the form of 'TCTAGA'
	XhoI	Count of restriction sites in the form of 'CTCGAG'
	XmaI	Count of restriction sites in the form of 'CCCGGG'
	ALL_Enzyme_sites	Count of all restriction sites
