# Supplementary material for: SCP4ssd: A Serverless Platform for Nucleotide Sequence Synthesis Difficulty Prediction Using an AutoML Model
Source: Genes (Basel). 2023 Feb 28;14(3):605. doi: 10.3390/genes14030605 (PMC10048150; doi:10.3390/genes14030605)
Supplement: Supplementary file 1 [file genes-14-00605-s001.zip › Table S2. Experiments of feature reduction.xlsx]

## Sheet: Sheet1
number	Var-threshold	Coe-threshold	GA-threshold	#Features	F1-1	F1-2	F1-3	F1-4	F1-5	F1-6	F1-7	F1-8	F1-9	F1-10	F1-mean
exp_1	0.01	—	—	304	0.916807	0.924217	0.92808	0.924217	0.920509	0.916807	0.92808	0.913271	0.92437	0.928221	0.922458
exp_2	0.02	—	—	149	0.898682	0.895273	0.898823	0.909417	0.894687	0.891328	0.898364	0.906187	0.886081	0.902209	0.898105
exp_3	0.03	—	—	87	0.8895	0.880004	0.882657	0.886081	0.892633	0.905893	0.863994	0.877616	0.902045	0.889998	0.887042
exp_4	0.04	—	—	64	0.877616	0.883233	0.902209	0.88159	0.8706	0.857531	0.879538	0.861957	0.868893	0.8706	0.875377
exp_5	—	0.1	—	235	0.920509	0.92808	0.924217	0.912757	0.912939	0.920509	0.912757	0.916638	0.912757	0.91646	0.917762
exp_6	—	0.15	—	159	0.912757	0.924054	0.920168	0.904508	0.904508	0.920168	0.919982	0.927771	0.91646	0.920344	0.917072
exp_7	—	0.2	—	111	0.900811	0.912565	0.912565	0.93565	0.920812	0.920344	0.904741	0.920168	0.904741	0.90127	0.913367
exp_8	—	0.3	—	36	0.874258	0.893904	0.889998	0.889756	0.909417	0.905368	0.893181	0.897999	0.882153	0.908865	0.89449
exp_9	—	—	10000	190	0.912565	0.912757	0.912565	0.912565	0.905171	0.91646	0.923882	0.920168	0.912565	0.916271	0.914497
exp_10	—	—	100000	195	0.909244	0.901047	0.904962	0.916071	0.912362	0.90906	0.91646	0.919982	0.91646	0.901681	0.910733
exp_11	0.01	—	10000	163	0.92437	0.888128	0.895273	0.902504	0.890836	0.906187	0.902045	0.887504	0.917383	0.910003	0.902423
exp_12	0.02	—	10000	69	0.876167	0.886975	0.917254	0.890443	0.873464	0.883672	0.891012	0.895004	0.882153	0.87944	0.887558
exp_13	0.03	—	10000	46	0.885265	0.886081	0.908865	0.897585	0.886325	0.897585	0.909417	0.874258	0.879223	0.87944	0.890404
exp_14	0.04	—	10000	26	0.824073	0.784834	0.772172	0.785883	0.819072	0.810122	0.829237	0.771752	0.817942	0.758364	0.797345
exp_15	0.01	—	100000	151	0.894118	0.905893	0.92793	0.898682	0.906187	0.887341	0.905729	0.905729	0.916638	0.905368	0.905362
exp_16	0.02	—	100000	73	0.81916	0.841481	0.801116	0.805916	0.822092	0.808621	0.815229	0.822442	0.836157	0.839072	0.821129
exp_17	0.03	—	100000	43	0.897585	0.898529	0.876772	0.906045	0.866637	0.85174	0.84702	0.869012	0.836248	0.869012	0.87186
exp_18	0.04	—	100000	29	0.803738	0.831722	0.796638	0.825689	0.815437	0.789111	0.788663	0.858672	0.813292	0.795437	0.81184
exp_19	—	0.1	10000	111	0.912565	0.916271	0.912362	0.912565	0.916966	0.900563	0.908441	0.904962	0.912565	0.908659	0.910592
exp_20	—	0.15	10000	70	0.916071	0.89432	0.912757	0.919787	0.916071	0.911686	0.919581	0.916071	0.908441	0.92724	0.914203
exp_21	—	0.2	10000	40	0.900563	0.908659	0.905171	0.908212	0.900811	0.907971	0.912362	0.912565	0.912362	0.908659	0.907733
exp_22	—	0.3	10000	8	0.881287	0.864425	0.893181	0.888648	0.875851	0.873289	0.867664	0.883972	0.863994	0.872561	0.876487
exp_23	—	0.1	100000	104	0.905368	0.904962	0.90906	0.912362	0.923701	0.905368	0.90906	0.909244	0.923882	0.908441	0.911145
exp_24	—	0.15	100000	77	0.920344	0.91646	0.908441	0.901482	0.91646	0.91646	0.916638	0.916638	0.911923	0.912565	0.913741
exp_25	—	0.2	100000	31	0.931331	0.928882	0.92924	0.929771	0.939106	0.928045	0.931649	0.92851	0.92861	0.926309	0.930145
exp_26	—	0.3	100000	13	0.875851	0.875851	0.877295	0.876236	0.885823	0.882153	0.868501	0.883233	0.862662	0.862318	0.874992
exp_27	0.1	0.01	—	161	0.920666	0.924217	0.924515	0.93565	0.92808	0.90906	0.916271	0.92808	0.931649	0.931933	0.925012
exp_28	0.1	0.02	—	73	0.882657	0.883496	0.882412	0.881287	0.886081	0.871169	0.875332	0.881879	0.885265	0.875562	0.880514
exp_29	0.1	0.03	—	51	0.845757	0.855032	0.843394	0.830818	0.842992	0.838508	0.817317	0.838045	0.838508	0.82262	0.837299
exp_30	0.1	0.04	—	38	0.841667	0.85831	0.85174	0.784664	0.846198	0.810195	0.826383	0.846198	0.824512	0.834428	0.83243
exp_31	0.15	0.01	—	100	0.920509	0.924515	0.905729	0.91311	0.924515	0.920812	0.920509	0.92465	0.912757	0.90906	0.917617
exp_32	0.15	0.02	—	38	0.867776	0.867776	0.864126	0.867776	0.864126	0.86359	0.886772	0.875086	0.867776	0.867239	0.869204
exp_33	0.15	0.03	—	19	0.833943	0.821536	0.818496	0.82262	0.83895	0.829295	0.829825	0.833437	0.82209	0.821536	0.827173
exp_34	0.15	0.04	—	8	0.820476	0.80405	0.832142	0.787607	0.825689	0.771017	0.823128	0.804733	0.77701	0.823128	0.806898
exp_35	0.2	0.01	—	67	0.912939	0.90906	0.916638	0.928354	0.909244	0.920509	0.909244	0.920666	0.909244	0.90906	0.914496
exp_36	0.2	0.02	—	26	0.878992	0.867776	0.882412	0.883104	0.868463	0.868021	0.865185	0.874826	0.87944	0.87944	0.874766
exp_37	0.2	0.03	—	10	0.82622	0.833943	0.82262	0.83895	0.851396	0.835333	0.831722	0.835333	0.829825	0.810195	0.831554
exp_38	0.2	0.04	—	5	0.799033	0.78557	0.806914	0.792659	0.772698	0.780536	0.794048	0.804733	0.792659	0.788374	0.791722
exp_39	0.3	0.01	—	26	0.882887	0.898187	0.875562	0.886325	0.875778	0.87232	0.883104	0.879223	0.876167	0.861156	0.879071
exp_40	0.3	0.02	—	11	0.792367	0.798051	0.786363	0.802541	0.789918	0.787352	0.793993	0.781721	0.7958	0.803363	0.793147
exp_41	0.3	0.03	—	6	0.779757	0.788237	0.797214	0.799381	0.778601	0.784664	0.77265	0.794482	0.77464	0.780229	0.784985
exp_42	0.3	0.04	—	3	0.772163	0.779259	0.785828	0.783313	0.785828	0.785266	0.783313	0.785266	0.771103	0.785828	0.781717
exp_43	0.1	0.01	10000	73	0.876497	0.865185	0.836048	0.879223	0.872505	0.898823	0.861835	0.873212	0.872675	0.886772	0.872278
exp_44	0.1	0.02	10000	42	0.871905	0.867776	0.871429	0.870892	0.875332	0.882657	0.883104	0.874826	0.868021	0.856012	0.872195
exp_45	0.1	0.03	10000	23	0.715466	0.721252	0.709482	0.757022	0.699226	0.689615	0.70419	0.757022	0.721252	0.709482	0.718401
exp_46	0.1	0.04	10000	16	0.779757	0.750897	0.758744	0.759947	0.749915	0.765548	0.753444	0.738817	0.77265	0.765548	0.759527
exp_47	0.15	0.01	10000	51	0.912939	0.92095	0.920666	0.916807	0.928354	0.909732	0.91311	0.924515	0.924515	0.912939	0.918453
exp_48	0.15	0.02	10000	17	0.814135	0.823612	0.832142	0.824512	0.814135	0.848108	0.828534	0.820476	0.836894	0.820476	0.826302
exp_49	0.15	0.03	10000	11	0.810195	0.80182	0.793368	0.801165	0.772698	0.78557	0.778913	0.784834	0.800483	0.805388	0.793444
exp_50	0.15	0.04	10000	1	0.776347	0.776347	0.776347	0.776347	0.776347	0.776347	0.776347	0.776347	0.776347	0.776347	0.776347
exp_51	0.2	0.01	10000	30	0.916807	0.92808	0.92437	0.927771	0.92793	0.913271	0.916638	0.935374	0.927771	0.913271	0.923128
exp_52	0.2	0.02	10000	9	0.759284	0.767509	0.756086	0.75215	0.757494	0.720704	0.768103	0.756086	0.75215	0.757494	0.754706
exp_53	0.2	0.03	10000	4	0.679361	0.696102	0.70172	0.664284	0.684158	0.679361	0.700824	0.679361	0.697477	0.697477	0.688013
exp_54	0.2	0.04	10000	1	0.776347	0.776347	0.776347	0.776347	0.776347	0.776347	0.776347	0.776347	0.776347	0.776347	0.776347
exp_55	0.3	0.01	10000	11	0.826052	0.802541	0.802541	0.827737	0.830312	0.842277	0.808021	0.800146	0.811625	0.802541	0.815379
exp_56	0.3	0.02	10000	5	0.729267	0.719759	0.724675	0.715393	0.722241	0.715393	0.710367	0.729267	0.714417	0.724675	0.720546
exp_57	0.3	0.03	10000	3	0.795385	0.786363	0.802541	0.794946	0.768107	0.798962	0.79222	0.802964	0.802541	0.802964	0.794699
exp_58	0.3	0.04	10000	1	0.776347	0.772155	0.776347	0.776347	0.776347	0.776347	0.776347	0.776347	0.776347	0.776347	0.775928
exp_59	0.1	0.01	100000	77	0.901681	0.913271	0.904741	0.913271	0.909244	0.905554	0.905368	0.901869	0.905554	0.909417	0.906997
exp_60	0.1	0.02	100000	29	0.874826	0.860947	0.878747	0.867239	0.87455	0.878487	0.87455	0.882412	0.87944	0.874826	0.874602
exp_61	0.1	0.03	100000	23	0.700964	0.771017	0.723914	0.744706	0.718913	0.728804	0.753917	0.713525	0.712791	0.723914	0.729246
exp_62	0.1	0.04	100000	18	0.788641	0.768107	0.765072	0.756425	0.773544	0.763473	0.777597	0.781721	0.784677	0.78902	0.774828
exp_63	0.15	0.01	100000	49	0.902209	0.891177	0.909732	0.905729	0.898823	0.909732	0.894687	0.891012	0.89451	0.894687	0.89923
exp_64	0.15	0.02	100000	13	0.77265	0.747354	0.753958	0.756973	0.737787	0.767943	0.728804	0.745858	0.743427	0.769297	0.752405
exp_65	0.15	0.03	100000	5	0.766466	0.769976	0.735985	0.765679	0.769976	0.772698	0.772698	0.769976	0.77701	0.769976	0.767044
exp_66	0.15	0.04	100000	2	0.654472	0.647378	0.647378	0.654472	0.645342	0.637897	0.637897	0.654472	0.645342	0.654472	0.647912
exp_67	0.2	0.01	100000	20	0.91646	0.916271	0.912565	0.916271	0.916271	0.916271	0.908865	0.90127	0.916271	0.916271	0.913678
exp_68	0.2	0.02	100000	10	0.791376	0.786363	0.801126	0.798519	0.79043	0.798051	0.798051	0.798051	0.807331	0.798519	0.796782
exp_69	0.2	0.03	100000	5	0.669302	0.684431	0.681125	0.689301	0.697004	0.669614	0.690805	0.703713	0.703713	0.684431	0.687344
exp_70	0.2	0.04	100000	1	0.634732	0.634732	0.634732	0.634732	0.634732	0.632612	0.632612	0.634732	0.634732	0.634732	0.634308
exp_71	0.3	0.01	100000	8	0.901869	0.885265	0.901047	0.894118	0.893676	0.875332	0.897585	0.881879	0.878992	0.889756	0.889952
exp_72	0.3	0.02	100000	1	0.533862	0.54076	0.547579	0.547579	0.547579	0.547579	0.547579	0.547579	0.547579	0.547579	0.545525
exp_73	0.3	0.03	100000	1	0.654472	0.654472	0.654472	0.654472	0.654472	0.654472	0.654472	0.654472	0.654472	0.654472	0.654472
exp_74	0.3	0.04	100000	1	0.654472	0.654472	0.654472	0.654472	0.654472	0.654472	0.654472	0.654472	0.654472	0.654472	0.654472
