# Supplementary material for: SCP4ssd: A Serverless Platform for Nucleotide Sequence Synthesis Difficulty Prediction Using an AutoML Model
Source: Genes (Basel). 2023 Feb 28;14(3):605. doi: 10.3390/genes14030605 (PMC10048150; doi:10.3390/genes14030605)
Supplement: Supplementary file 1 [file genes-14-00605-s001.zip › Table S3. Comparison of SSC and our method.xlsx]

## Sheet: Sheet1
		SSC	Ours	description
Features	Size	√	√	Length in bp of the construct of interest
	GC_term_l	√	√	Count of 20 bp windows within 5’ or 3’ 50 bp where GC <30%
	total_GC	√	√	Total GC content of the construct
	GC_short_l	√	√	Count of 20 bp windows with GC <20%
	repeat_9_metric	√	√	Scaled count of repeated 9-mers divided by length of construct
	Tm_low	√	√	Count of 20 bp windows with Tm ≤ 40˚C
	Egel		√	Count of restriction sites in the form of 'GGCGCC'
	AfaI		√	Count of restriction sites in the form of 'GTAC'
	ApaLI		√	Count of restriction sites in the form of 'GTGCAC'
	FspI		√	Count of restriction sites in the form of 'TGCGCA'
	i_motifs		√	Count of tandem repeated poly Cs that might result in an i -motif
	repeat_20		√	Count of maximal repeats between 16 and 20 bp
	dGC		√	Count of 100 bp windows where the GC content of an pair of 20bp subwindows changes by ≥50%
	repeat_10		√	Count of maximal repeats less than or equal to 10 bp
	BbeI		√	Count of restriction sites in the form of 'GGCGCC'
	high_specific_density		√	Count of repeats where 40% of total sequence is a specific repeat
	terminal_hairpins		√	Count of hairpins found in the 5’ or 3’ 60 bp
	ClaI		√	Count of restriction sites in the form of 'ATCGAT'
	AsuII		√	Count of restriction sites in the form of 'TTCGAA'
	high_local_density_2		√	Count of 500 bp windows where 60% of nucleotides participate in a repeat pair
	BanIII		√	Count of restriction sites in the form of 'ATCGAT'
	palindromes		√	Count of direct palindromes in construct
	AatI		√	Count of restriction sites in the form of 'AGGCCT'
	repeat_40		√	Count of maximal repeats between 26 and 40 bp
	EagI		√	Count of restriction sites in the form of 'CGGCCG'
	BbrPI		√	Count of restriction sites in the form of 'CACGTG'
	ApaI		√	Count of restriction sites in the form of 'GGGCCC'
	GC_long_l		√	Count of 100 bp windows with GC <30%
	high_total_density		√	Flag if 69% of nucleotides in the total sequence are participating in any repeat pair
	BshTI		√	Count of restriction sites in the form of 'ACCGGT'
	high_local_density_1		√	Count of 70 bp windows where 90% of nucleotides participate in a repeat pair
	Tm_high	√		Count of 20 bp windows with Tm ≥ 70˚C
	longest_repeat	√		Length of longest maximal repeat
	richest_hairpin	√		The highest GC content of hairpins with high GCs
Model	Random forest	√	√
	extra tree		√
	AdaBoost		√
	latent Dirichlet allocation		√
	support vector machine		√
