# Supplementary material for: SCP4ssd: A Serverless Platform for Nucleotide Sequence Synthesis Difficulty Prediction Using an AutoML Model
Source: Genes (Basel). 2023 Feb 28;14(3):605. doi: 10.3390/genes14030605 (PMC10048150; doi:10.3390/genes14030605)
Supplement: Supplementary file 1 [file genes-14-00605-s001.zip › Table S4. Components of the final ensemble model.xlsx]

## Sheet: Sheet1
Label	Model	Weight
1	extra_trees	0.1
2	extra_trees	0.08
3	random_forest	0.08
4	lda	0.06
5	extra_trees	0.06
6	extra_trees	0.06
7	extra_trees	0.06
8	adaboost	0.06
9	extra_trees	0.06
10	extra_trees	0.04
11	extra_trees	0.04
12	extra_trees	0.04
13	extra_trees	0.04
14	extra_trees	0.02
15	extra_trees	0.02
16	extra_trees	0.02
17	extra_trees	0.02
18	extra_trees	0.02
19	extra_trees	0.02
20	random_forest	0.02
21	random_forest	0.02
22	random_forest	0.02
23	random_forest	0.02
24	liblinear_svc	0.02
