# Supplementary material for: SCP4ssd: A Serverless Platform for Nucleotide Sequence Synthesis Difficulty Prediction Using an AutoML Model
Source: Genes (Basel). 2023 Feb 28;14(3):605. doi: 10.3390/genes14030605 (PMC10048150; doi:10.3390/genes14030605)
Supplement: Supplementary file 1 [file genes-14-00605-s001.zip › Table S5. 10 selected genes for experimental verification.xlsx]

## Sheet: Sheet1
gene	length	locus_tag	Sequence
ygiD	816	b3039	ATGACACCTTTAGTTAAGGATATCATCATGTCTTCAACACGTATGCCAGCATTGTTTTTAGGTCACGGTAGTCCGATGAACGTGCTGGAAGATAATTTGTATACCCGCAGCTGGCAGAAGTTGGGGATGACATTGCCACGCCCGCAAGCGATTGTGGTGGTTTCGGCTCACTGGTTTACCCGTGGAACAGGAGTGACCGCGATGGAGACGCCGCCCACGATTCATGACTTTGGTGGCTTCCCGCAGGCGCTGTACGATACGCATTATCCTGCTCCGGGTTCGCCTGCGCTGGCACAGCGTCTGGTTGAGCTGTTAGCGCCGATCCCGGTGACGCTGGATAAAGAAGCCTGGGGCTTTGACCACGGCTCGTGGGGCGTGCTGATTAAGATGTATCCTGAC…
yghX	836	b4658	ATGACTATTACGCTCACGGGAAAATCTCGAAACGTGAGTTCCTCAACCTTGCGGCGAAGTGCGGTAGGCGGGATGACGGCATTAGCGTTGTTTGATTTGCTCAAGCCAAATTATGCGCTGGCGACTCAGGTAGAGTTTACCGACCCGGAAATTGTTGCTGAGTACATCACGTATCCTTCGCCAAATGGTCACGGCGAGGTGCGGGGTTATCTGGTGAAGCCCGCAAAGATGAGCGGCAAAACGCCAGCCGTAGTGGTGGTGCATGAGAATCGTGGACTGAATCCGTATATCGAAGATGTGGCACGGCGAGTGGCGAAGGCGGGGTATATCGCCCTGGCACCTGACGGCTTAAGTTCCGTTGGAGGTTATCCGGGAAATGATGATAAAGGTCGTGAGCTG…
insD-1	906	b0361	GTGGATAGCGCACGCGCCCTTATTGCCCGGGGATGGGGAGTAAGCTTAGTCAGCCGTTGTCTCCGGGTGTCGCGTGCGCAGTTGCACGTCATTCTCAGACGAACCGATGACTGGATGGATGGCCGCCGCAGTCGTCACACTGATGATACGGATGTGCTTCTCCGTATACACCATGTTATCGGAGAGCTGCCAACGTATGGTTATCGTCGGGTATGGGCGCTGCTTCGCAGACAGGCAGAACTTGATGGTATGCCTGCGATCAATGCCAAACGTGTTTACCGGATCATGCGCCAGAATGCGCTGTTGCTTGAGCGAAAACCTGCTGTACCGCCATCGAAACGGGCACATACAGGCAGAGTGGCCGTGAAAGAAAGCAATCAGCGATGGTGCTCTGACGGG…
ydgJ	1041	b1624	ATGAGCGACAACATCCGTGTTGGGTTGATTGGGTATGGTTATGCGAGCAAAACCTTCCATGCGCCCCTGATTGCGGGCACGCCCGGGCAGGAACTGGCGGTAATCTCCAGCAGTGATGAAACAAAAGTAAAAGCCGACTGGCCAACGGTTACGGTTGTCTCTGAGCCGAAGCATCTGTTTAACGATCCCAACATAGACCTGATTGTCATTCCTACACCCAACGATACCCATTTCCCGTTAGCCAAAGCGGCGCTTGAGGCGGGTAAACATGTGGTCGTTGATAAACCCTTTACCGTGACACTGTCACAAGCGCGAGAGCTGGATGCGCTGGCAAAAAGCCTGGGGCGTGTGCTGTCTGTATTCCATAACCGTCGCTGGGATAGCGATTTCTTGACGCTA…
waaJ	1017	b3626	GTGGACTCATTTCCTGCCATAGAGATAGATAAAGTTAAAGCCTGGGATTTTCGGCTAGCTAATATAAATACTTCTGAATGTTTAAATGTTGCCTATGGTGTCGATGCTAATTATCTTGATGGTGTAGGTGTTTCCATCACATCAATTGTCCTAAATAATCGACATATTAATCTTGATTTTTATATTATTGCTGATGTTTATAATGATGGTTTTTTTCAAAAAATTGCAAAGCTTGCAGAGCAAAACCAATTAAGAATCACGTTATATAGAATTAACACTGATAAGCTCCAGTGCTTGCCTTGTACACAGGTCTGGTCAAGAGCAATGTACTTCCGTTTATTTGCATTTCAATTATTGGGTTTAACGCTTGATCGTTTGCTTTATCTTGATGCAGATGTT…
wbbH	1167	b2035	ATGATCTATCTTGTAATTAGTGTCTTTCTCATTACAGCATTTATCTGTTTATATCTTAAGAAGGATATATTTTATCCAGCCGTATGCGTTAATATCATCTTCGCACTGGTCTTATTGGGATATGAAATAACGTCAGATATATATGCTTTTCAGTTAAATGACGCTACGTTGATTTTTCTACTTTGCAATGTTTTGACATTTACCCTGTCATGTTTATTGACGGAAAGTGTATTAGATCTAAATATCAGAAAAGTCAATAATGCTATTTATAGCATACCATCGAAGAAAGTGCATAATGTAGGCTTGTTAGTTATTTCTTTTTCGATGATATATATATGCATGAGGTTAAGTAACTACCAGTTCGGGACTAGCTTACTTAGCTATATGAATTTGATAAGA…
fabR	705	b3963	ATGTTCATTCTCTGGTATAGTGCCAGCAGTACTTTTGGCAAGGATTCAGACATCGTGATGGGCGTAAGAGCGCAACAAAAAGAAAAAACCCGCCGTTCGCTGGTGGAAGCCGCATTTAGCCAATTAAGTGCTGAACGCAGCTTCGCCAGCCTGAGTTTGCGTGAAGTGGCGCGTGAAGCGGGCATTGCTCCCACCTCTTTTTATCGGCATTTCCGCGACGTAGACGAACTGGGTCTGACCATGGTTGATGAGAGCGGTTTAATGCTACGCCAACTCATGCGCCAGGCGCGTCAGCGTATCGCCAAAGGCGGGAGTGTGATCCGCACCTCGGTCTCCACATTTATGGAGTTCATCGGTAATAATCCTAACGCCTTCCGGTTATTATTGCGGGAACGCTCC…
yhiL	1607	b4660	ATGAAAGCAATTGACAATCAGATTAGAAACATCTCTTCAAGCCATCAAGATAAGCATTCAGATAAAGTTAACAGTCATCAACACCATGGCAAGGTTGATAAAACACATCGTGCAAAGATAGTTGAATTTGATAAACTGGATAATGATTCGCAAATAGATAACGATTTTGGCCTGCATATCATCTATTTCCTGCAACATGGTCACTGGAAGGTAAATGATCGTAGTCACCAGATGGAGAAAGTATGGTTTTATAATAGTGAACCTTCTATAGATATTCAAGAATATAATAGATTCGCCGACAATACTACTGATACGTTTATCTTTACAATTATACCAGACAATAACCATGTGTTAAAATTATCGTCTCCCATTACCGTTACTGTTGAGTGTAAGGGCGGT…
ycbJ	894	b0919	ATGGAACAGCTGCGTGCCGAATTAAGCCATTTACTGGGCGAAAAACTCAGTCGTATTGAGTGCGTCAATGAAAAAGCGGATACGGCGTTGTGGGCTTTGTATGACAGCCAGGGAAACCCAATGCCGTTAATGGCAAGAAGCTTTAGTACGCCCGGAAAAGCCCGACAACTGGCATGGAAAACCACCATGCTGGCAAGAAGTGGGACTGTCCGTATGCCGACTATTTATGGTGTGATGACGCATGAAGAACACCCCGGCCCCGATGTCCTGCTACTGGAGCGGATGCGTGGTGTTTCGGTGGAGGCACCAGCCCGAACACCAGAACGCTGGGAACAACTCAAAGACCAAATCGTTGAAGCCTTACTGGCCTGGCACCGTCAGGACAGTCGCGGTTGCGTC…
ypfJ	864	b2475	ATGCGTTGGCAAGGGCGACGTGAAAGTGACAATGTTGAAGACAGGCGCAACAGCTCTGGTGGTCCATCTATGGGCGGTCCCGGTTTTCGCCTGCCAAGCGGTAAAGGCGGGCTGATTTTACTGATAGTCGTGCTGGTTGCAGGCTACTATGGTGTTGATTTAACCGGGTTGATGACCGGGCAGCCGGTTTCCCAACAACAATCAACGCGGTCAATTAGCCCAAATGAAGACGAAGCCGCAAAATTCACCTCGGTGATTCTGGCAACCACGGAAGACACCTGGGGACAACAGTTCGAGAAGATGGGTAAGACCTATCAGCAACCGAAGCTGGTCATGTACCGTGGAATGACGCGTACCGGCTGCGGGGCGGGCCAGTCCATAATGGGGCCGTTCTATTGC…
